# Supplementary material for: Principal Component Analysis Based Feature Extraction Approach to Identify Circulating microRNA Biomarkers
Source: PLoS One. 2013 Jun 24;8(6):e66714. doi: 10.1371/journal.pone.0066714 (PMC3715582; doi:10.1371/journal.pone.0066714)
Supplement: Table S2 — Frequency of miRNAs selected for discrimination between diseases. The pair discriminated is the intersection of the table and column names, e.g., if an miRNA was selected by feature extraction for discrimination between lung cancer and control, 1 was substituted in the cell located in the row named for the miRNA and in the column named as the control in the table named as “lung cancer”. (XLSX) [file pone.0066714.s005.xlsx]

## Sheet: lung cancer
	control	multiple.sclerosis	other.pancreatic.tumors.and.diseases	pancreatitis	pancreatic.cancer.ductal	tumor.of.stomach	sarcoidosis	melanoma	wilms.tumor	prostate.cancer	acure.myocard.infarction	periodontitis	ovarian.cancer	copd
hsa-miR-425	1	1	1	1	1	1	1	1	1	1	1	1	1	1
hsa-miR-19b	1	1	1	1	1	1	1	1	1	1	1	1	1	1
hsa-miR-191	1	1	1	1	1	1	1	1	1	1	1	1	1	1
hsa-miR-185	1	1	1	1	1	1	1	1	1	1	1	1	1	1
hsa-miR-92a	1	1	1	1	1	1	1	1	1	1	1	1	1	1
hsa-miR-140-3p	1	1	1	1	1	1	1	1	1	1	1	1	1	1
hsa-miR-320a	1	1	1	1	1	1	1	1	1	1	1	1	1	1
hsa-miR-486-5p	1	1	1	1	1	1	1	1	1	1	1	1	1	1
hsa-miR-16	1	1	1	1	1	1	1	1	1	1	1	1	1	1
hsa-miR-15b	1	1	1	1	1	1	0	1	1	1	1	1	1	1
hsa-miR-30d	0	0	0	0	0	0	1	0	0	0	0	0	0	0

## Sheet: multiple sclerosis
	lung.cancer	control	other.pancreatic.tumors.and.diseases	pancreatitis	pancreatic.cancer.ductal	tumor.of.stomach	sarcoidosis	melanoma	wilms.tumor	prostate.cancer	acure.myocard.infarction	periodontitis	ovarian.cancer	copd
hsa-miR-185	1	1	1	1	1	1	1	1	1	1	1	1	1	1
hsa-miR-92a	1	1	1	1	1	1	1	1	1	1	1	1	1	1
hsa-miR-140-3p	1	1	1	1	1	1	1	1	1	1	1	1	1	1
hsa-miR-320a	1	1	1	1	1	1	1	1	1	1	1	1	1	1
hsa-miR-486-5p	1	1	1	1	1	1	1	1	1	1	1	1	1	1
hsa-miR-16	1	1	1	1	1	1	1	1	1	1	1	1	1	1
hsa-miR-425	1	1	1	1	1	0	1	1	1	1	1	1	1	1
hsa-miR-19b	1	1	1	0	1	1	1	1	1	1	0	1	1	1
hsa-miR-15b	1	1	1	1	1	1	0	1	1	0	1	1	1	1
hsa-miR-106b	0	1	1	1	0	1	0	0	1	1	1	1	1	1
hsa-miR-191	1	0	0	1	1	1	1	1	0	1	1	0	0	0
hsa-miR-30d	0	0	0	0	0	0	1	0	0	0	0	0	0	0

## Sheet: other pancreatic tumors and dis
	lung.cancer	control	multiple.sclerosis	pancreatitis	pancreatic.cancer.ductal	tumor.of.stomach	sarcoidosis	melanoma	wilms.tumor	prostate.cancer	acure.myocard.infarction	periodontitis	ovarian.cancer	copd
hsa-miR-425	1	1	1	1	1	1	1	1	1	1	1	1	1	1
hsa-miR-15b	1	1	1	1	1	1	1	1	1	1	1	1	1	1
hsa-miR-185	1	1	1	1	1	1	1	1	1	1	1	1	1	1
hsa-miR-92a	1	1	1	1	1	1	1	1	1	1	1	1	1	1
hsa-miR-140-3p	1	1	1	1	1	1	1	1	1	1	1	1	1	1
hsa-miR-486-5p	1	1	1	1	1	1	1	1	1	1	1	1	1	1
hsa-miR-16	1	1	1	1	1	1	1	1	1	1	1	1	1	1
hsa-miR-19b	1	0	1	1	1	1	1	1	1	1	1	1	1	0
hsa-miR-191	1	1	0	1	1	1	1	1	1	1	1	0	1	1
hsa-miR-106b	0	1	1	1	1	1	0	0	0	0	1	1	1	1
hsa-miR-320a	1	1	1	0	0	0	1	1	1	1	0	1	0	1

## Sheet: pancreatitis
	lung.cancer	control	multiple.sclerosis	other.pancreatic.tumors.and.diseases	pancreatic.cancer.ductal	tumor.of.stomach	sarcoidosis	melanoma	wilms.tumor	prostate.cancer	acure.myocard.infarction	periodontitis	ovarian.cancer	copd
hsa-miR-425	1	1	1	1	1	1	1	1	1	1	1	1	1	1
hsa-miR-191	1	1	1	1	1	1	1	1	1	1	1	1	1	1
hsa-miR-15b	1	1	1	1	1	1	1	1	1	1	1	1	1	1
hsa-miR-185	1	1	1	1	1	1	1	1	1	1	1	1	1	1
hsa-miR-92a	1	1	1	1	1	1	1	1	1	1	1	1	1	1
hsa-miR-140-3p	1	1	1	1	1	1	1	1	1	1	1	1	1	1
hsa-miR-486-5p	1	1	1	1	1	1	1	1	1	1	1	1	1	1
hsa-miR-16	1	1	1	1	1	1	1	1	1	1	1	1	1	1
hsa-miR-106b	0	1	1	1	1	1	0	0	0	0	1	1	1	1
hsa-miR-19b	1	0	0	1	1	1	0	1	1	1	1	0	1	0
hsa-miR-320a	1	1	1	0	0	0	1	1	1	1	0	1	0	1
hsa-miR-30d	0	0	0	0	0	0	1	0	0	0	0	0	0	0

## Sheet: pancreatic cancer ductal
	lung.cancer	control	multiple.sclerosis	other.pancreatic.tumors.and.diseases	pancreatitis	tumor.of.stomach	sarcoidosis	melanoma	wilms.tumor	prostate.cancer	acure.myocard.infarction	periodontitis	ovarian.cancer	copd
hsa-miR-425	1	1	1	1	1	1	1	1	1	1	1	1	1	1
hsa-miR-19b	1	1	1	1	1	1	1	1	1	1	1	1	1	1
hsa-miR-191	1	1	1	1	1	1	1	1	1	1	1	1	1	1
hsa-miR-15b	1	1	1	1	1	1	1	1	1	1	1	1	1	1
hsa-miR-185	1	1	1	1	1	1	1	1	1	1	1	1	1	1
hsa-miR-92a	1	1	1	1	1	1	1	1	1	1	1	1	1	1
hsa-miR-140-3p	1	1	1	1	1	1	1	1	1	1	1	1	1	1
hsa-miR-486-5p	1	1	1	1	1	1	1	1	1	1	1	1	1	1
hsa-miR-16	1	1	1	1	1	1	1	1	1	1	1	1	1	1
hsa-miR-320a	1	1	1	0	0	0	1	1	1	1	0	1	0	1
hsa-miR-106b	0	0	0	1	1	1	0	0	0	0	1	0	1	0

## Sheet: tumor of stomach
	lung.cancer	control	multiple.sclerosis	other.pancreatic.tumors.and.diseases	pancreatitis	pancreatic.cancer.ductal	sarcoidosis	melanoma	wilms.tumor	prostate.cancer	acure.myocard.infarction	periodontitis	ovarian.cancer	copd
hsa-miR-191	1	1	1	1	1	1	1	1	1	1	1	1	1	1
hsa-miR-185	1	1	1	1	1	1	1	1	1	1	1	1	1	1
hsa-miR-92a	1	1	1	1	1	1	1	1	1	1	1	1	1	1
hsa-miR-140-3p	1	1	1	1	1	1	1	1	1	1	1	1	1	1
hsa-miR-486-5p	1	1	1	1	1	1	1	1	1	1	1	1	1	1
hsa-miR-16	1	1	1	1	1	1	1	1	1	1	1	1	1	1
hsa-miR-15b	1	1	1	1	1	1	0	1	1	1	1	1	1	1
hsa-miR-425	1	1	0	1	1	1	1	1	1	1	1	0	1	1
hsa-miR-19b	1	0	1	1	1	1	1	1	1	1	0	1	1	0
hsa-miR-320a	1	1	1	0	0	0	1	1	1	1	1	1	0	1
hsa-miR-106b	0	1	1	1	1	1	0	0	0	0	1	1	0	1
hsa-miR-30d	0	0	0	0	0	0	1	0	0	0	0	0	0	0
hsa-miR-22	0	0	0	0	0	0	0	0	0	0	0	0	1	0

## Sheet: sarcoidosis
	lung.cancer	control	multiple.sclerosis	other.pancreatic.tumors.and.diseases	pancreatitis	pancreatic.cancer.ductal	tumor.of.stomach	melanoma	wilms.tumor	prostate.cancer	acure.myocard.infarction	periodontitis	ovarian.cancer	copd
hsa-miR-425	1	1	1	1	1	1	1	1	1	1	1	1	1	1
hsa-miR-191	1	1	1	1	1	1	1	1	1	1	1	1	1	1
hsa-miR-185	1	1	1	1	1	1	1	1	1	1	1	1	1	1
hsa-miR-92a	1	1	1	1	1	1	1	1	1	1	1	1	1	1
hsa-miR-140-3p	1	1	1	1	1	1	1	1	1	1	1	1	1	1
hsa-miR-320a	1	1	1	1	1	1	1	1	1	1	1	1	1	1
hsa-miR-486-5p	1	1	1	1	1	1	1	1	1	1	1	1	1	1
hsa-miR-16	1	1	1	1	1	1	1	1	1	1	1	1	1	1
hsa-miR-30d	1	1	1	0	1	0	1	1	1	1	1	1	1	1
hsa-miR-19b	1	0	1	1	0	1	1	1	0	1	1	0	0	0
hsa-miR-15b	0	1	0	1	1	1	0	0	0	0	0	1	1	1
hsa-miR-720	0	0	0	0	0	0	0	0	1	0	0	0	0	0

## Sheet: melanoma
	lung.cancer	control	multiple.sclerosis	other.pancreatic.tumors.and.diseases	pancreatitis	pancreatic.cancer.ductal	tumor.of.stomach	sarcoidosis	wilms.tumor	prostate.cancer	acure.myocard.infarction	periodontitis	ovarian.cancer	copd
hsa-miR-425	1	1	1	1	1	1	1	1	1	1	1	1	1	1
hsa-miR-19b	1	1	1	1	1	1	1	1	1	1	1	1	1	1
hsa-miR-191	1	1	1	1	1	1	1	1	1	1	1	1	1	1
hsa-miR-185	1	1	1	1	1	1	1	1	1	1	1	1	1	1
hsa-miR-92a	1	1	1	1	1	1	1	1	1	1	1	1	1	1
hsa-miR-140-3p	1	1	1	1	1	1	1	1	1	1	1	1	1	1
hsa-miR-320a	1	1	1	1	1	1	1	1	1	1	1	1	1	1
hsa-miR-486-5p	1	1	1	1	1	1	1	1	1	1	1	1	1	1
hsa-miR-16	1	1	1	1	1	1	1	1	1	1	1	1	1	1
hsa-miR-15b	1	1	1	1	1	1	1	0	1	1	1	1	1	1
hsa-miR-30d	0	0	0	0	0	0	0	1	0	0	0	0	0	0

## Sheet: wilms tumor
	lung.cancer	control	multiple.sclerosis	other.pancreatic.tumors.and.diseases	pancreatitis	pancreatic.cancer.ductal	tumor.of.stomach	sarcoidosis	melanoma	prostate.cancer	acure.myocard.infarction	periodontitis	ovarian.cancer	copd
hsa-miR-185	1	1	1	1	1	1	1	1	1	1	1	1	1	1
hsa-miR-140-3p	1	1	1	1	1	1	1	1	1	1	1	1	1	1
hsa-miR-320a	1	1	1	1	1	1	1	1	1	1	1	1	1	1
hsa-miR-486-5p	1	1	1	1	1	1	1	1	1	1	1	1	1	1
hsa-miR-16	1	1	1	1	1	1	1	1	1	1	1	1	1	1
hsa-miR-425	1	1	1	1	1	1	1	1	1	1	1	0	1	1
hsa-miR-15b	1	1	1	1	1	1	1	0	1	1	1	1	1	1
hsa-miR-92a	1	1	1	1	1	1	1	1	1	1	1	1	1	0
hsa-miR-191	1	1	0	1	1	1	1	1	1	1	1	0	1	1
hsa-miR-19b	1	0	1	1	1	1	1	0	1	1	0	1	1	1
hsa-miR-106b	0	1	1	0	0	0	0	0	0	0	1	1	0	1
hsa-miR-103	0	0	0	0	0	0	0	0	0	0	0	1	0	0
hsa-miR-720	0	0	0	0	0	0	0	1	0	0	0	0	0	0
hsa-miR-30d	0	0	0	0	0	0	0	1	0	0	0	0	0	0

## Sheet: prostate cancer
	lung.cancer	control	multiple.sclerosis	other.pancreatic.tumors.and.diseases	pancreatitis	pancreatic.cancer.ductal	tumor.of.stomach	sarcoidosis	melanoma	wilms.tumor	acure.myocard.infarction	periodontitis	ovarian.cancer	copd
hsa-miR-425	1	1	1	1	1	1	1	1	1	1	1	1	1	1
hsa-miR-191	1	1	1	1	1	1	1	1	1	1	1	1	1	1
hsa-miR-185	1	1	1	1	1	1	1	1	1	1	1	1	1	1
hsa-miR-92a	1	1	1	1	1	1	1	1	1	1	1	1	1	1
hsa-miR-140-3p	1	1	1	1	1	1	1	1	1	1	1	1	1	1
hsa-miR-320a	1	1	1	1	1	1	1	1	1	1	1	1	1	1
hsa-miR-486-5p	1	1	1	1	1	1	1	1	1	1	1	1	1	1
hsa-miR-16	1	1	1	1	1	1	1	1	1	1	1	1	1	1
hsa-miR-15b	1	1	0	1	1	1	1	0	1	1	1	1	1	1
hsa-miR-19b	1	0	1	1	1	1	1	1	1	1	0	0	1	0
hsa-miR-106b	0	1	1	0	0	0	0	0	0	0	1	1	0	1
hsa-miR-30d	0	0	0	0	0	0	0	1	0	0	0	0	0	0

[truncated: 4 more sheets: acure myocard infarction, periodontitis, ovarian cancer, copd]
