# Supplementary material for: Principal Component Analysis Based Feature Extraction Approach to Identify Circulating microRNA Biomarkers
Source: PLoS One. 2013 Jun 24;8(6):e66714. doi: 10.1371/journal.pone.0066714 (PMC3715582; doi:10.1371/journal.pone.0066714)
Supplement: Table S3 — Performance of discrimination between diseases using the optimal number of PCs. Accuracy, specificity, sensitivity, and precision of discrimination between diseases using the optimal number of PCs. The pair discriminated is the intersecting table and row names, e.g., the accuracy in the row named control in the table named “lung cancer” is the accuracy between control and lung cancer. (XLSX) [file pone.0066714.s006.xlsx]

## Sheet: lung cancer
	disease	PC	Accuracy	Specitivity	Sencitivity	Precision
1	control	5	0.784314	0.8	0.75	0.631579
2	multiple sclerosis	8	0.818182	0.78125	0.869565	0.740741
3	other pancreatic tumors and diseases	9	0.9375	0.90625	0.958333	0.938776
4	pancreatitis	9	0.9	0.90625	0.894737	0.918919
5	pancreatic cancer ductal	10	0.922078	0.9375	0.911111	0.953488
6	tumor of stomach	9	0.977778	1	0.923077	1
7	sarcoidosis	7	0.909091	0.8125	0.977778	0.88
8	melanoma	10	0.522388	0.46875	0.571429	0.540541
9	wilms tumor	10	0.72973	0.78125	0.4	0.222222
10	prostate cancer	7	0.745455	0.75	0.73913	0.68
11	acure myocard infarction	5	0.903846	0.95	0.875	0.965517
12	periodontitis	10	0.92	0.875	1	0.818182
13	ovarian cancer	10	0.957447	0.96875	0.933333	0.933333
14	copd	7	0.803571	0.916667	0.71875	0.92

## Sheet: multiple sclerosis
	disease	PC	Accuracy	Specitivity	Sencitivity	Precision
1	lung cancer	8	0.818182	0.78125	0.869565	0.740741
2	control	10	0.892473	0.871429	0.956522	0.709677
3	other pancreatic tumors and diseases	6	0.957746	0.956522	0.958333	0.978723
4	pancreatitis	10	1	1	1	1
5	pancreatic cancer ductal	10	0.955882	0.956522	0.955556	0.977273
6	tumor of stomach	6	0.972222	1	0.923077	1
7	sarcoidosis	7	0.985294	0.956522	1	0.978261
8	melanoma	6	0.775862	0.742857	0.826087	0.678571
9	wilms tumor	2	0.821429	0.826087	0.8	0.5
10	prostate cancer	5	0.956522	0.956522	0.956522	0.956522
11	acure myocard infarction	6	0.953488	0.9	1	0.92
12	periodontitis	10	0.97561	1	0.944444	1
13	ovarian cancer	6	1	1	1	1
14	copd	7	1	1	1	1

## Sheet: other pancreatic tumors and dis
	disease	PC	Accuracy	Specitivity	Sencitivity	Precision
1	lung cancer	9	0.9375	0.90625	0.958333	0.938776
2	control	7	0.813559	0.771429	0.875	0.724138
3	multiple sclerosis	6	0.957746	0.956522	0.958333	0.978723
4	pancreatitis	2	0.55814	0.5625	0.552632	0.5
5	pancreatic cancer ductal	2	0.569892	0.5625	0.577778	0.553191
6	tumor of stomach	7	0.786885	0.791667	0.769231	0.5
7	sarcoidosis	9	0.989247	0.979167	1	0.978261
8	melanoma	8	0.915663	0.942857	0.895833	0.955556
9	wilms tumor	5	0.981132	0.979167	1	0.833333
10	prostate cancer	8	0.929577	0.9375	0.913043	0.875
11	acure myocard infarction	7	0.764706	0.8	0.75	0.9
12	periodontitis	6	0.893939	0.9375	0.777778	0.823529
13	ovarian cancer	7	0.825397	0.8125	0.866667	0.590909
14	copd	7	0.875	0.833333	0.895833	0.914894

## Sheet: pancreatitis
	disease	PC	Accuracy	Specitivity	Sencitivity	Precision
1	lung cancer	9	0.9	0.90625	0.894737	0.918919
2	control	8	0.833333	0.785714	0.921053	0.7
3	multiple sclerosis	10	1	1	1	1
4	other pancreatic tumors and diseases	2	0.55814	0.5625	0.552632	0.5
5	pancreatic cancer ductal	3	0.518072	0.488889	0.552632	0.477273
6	tumor of stomach	5	0.72549	0.710526	0.769231	0.47619
7	sarcoidosis	10	1	1	1	1
8	melanoma	5	0.863014	0.857143	0.868421	0.868421
9	wilms tumor	5	0.953488	0.973684	0.8	0.8
10	prostate cancer	10	0.901639	0.921053	0.869565	0.869565
11	acure myocard infarction	7	0.724138	0.75	0.710526	0.84375
12	periodontitis	7	0.928571	0.973684	0.833333	0.9375
13	ovarian cancer	6	0.830189	0.933333	0.789474	0.967742
14	copd	6	0.870968	0.833333	0.894737	0.894737

## Sheet: pancreatic cancer ductal
	disease	PC	Accuracy	Specitivity	Sencitivity	Precision
1	lung cancer	10	0.922078	0.9375	0.911111	0.953488
2	control	2	0.765217	0.742857	0.8	0.666667
3	multiple sclerosis	10	0.955882	0.956522	0.955556	0.977273
4	other pancreatic tumors and diseases	2	0.569892	0.5625	0.577778	0.553191
5	pancreatitis	3	0.518072	0.488889	0.552632	0.477273
6	tumor of stomach	10	0.844828	0.866667	0.769231	0.625
7	sarcoidosis	10	0.944444	0.911111	0.977778	0.916667
8	melanoma	8	0.9375	0.942857	0.933333	0.954545
9	wilms tumor	10	0.98	0.977778	1	0.833333
10	prostate cancer	8	0.941176	0.911111	1	0.851852
11	acure myocard infarction	2	0.753846	0.75	0.755556	0.871795
12	periodontitis	7	0.952381	0.955556	0.944444	0.894737
13	ovarian cancer	6	0.85	1	0.8	1
14	copd	2	0.898551	0.958333	0.866667	0.975

## Sheet: tumor of stomach
	disease	PC	Accuracy	Specitivity	Sencitivity	Precision
1	lung cancer	9	0.977778	1	0.923077	1
2	control	9	0.855422	0.857143	0.846154	0.52381
3	multiple sclerosis	6	0.972222	1	0.923077	1
4	other pancreatic tumors and diseases	7	0.786885	0.791667	0.769231	0.5
5	pancreatitis	5	0.72549	0.710526	0.769231	0.47619
6	pancreatic cancer ductal	10	0.844828	0.866667	0.769231	0.625
7	sarcoidosis	5	1	1	1	1
8	melanoma	7	0.916667	0.914286	0.923077	0.8
9	wilms tumor	9	1	1	1	1
10	prostate cancer	4	0.888889	0.913043	0.846154	0.846154
11	acure myocard infarction	10	0.969697	1	0.923077	1
12	periodontitis	6	0.967742	0.944444	1	0.928571
13	ovarian cancer	3	0.785714	0.733333	0.846154	0.733333
14	copd	10	0.945946	0.916667	1	0.866667

## Sheet: sarcoidosis
	disease	PC	Accuracy	Specitivity	Sencitivity	Precision
1	lung cancer	7	0.909091	0.8125	0.977778	0.88
2	control	10	0.834783	0.8	0.888889	0.740741
3	multiple sclerosis	7	0.985294	0.956522	1	0.978261
4	other pancreatic tumors and diseases	9	0.989247	0.979167	1	0.978261
5	pancreatitis	10	1	1	1	1
6	pancreatic cancer ductal	10	0.944444	0.911111	0.977778	0.916667
7	tumor of stomach	5	1	1	1	1
8	melanoma	6	0.8875	0.828571	0.933333	0.875
9	wilms tumor	9	0.88	0.866667	1	0.454545
10	prostate cancer	8	0.867647	0.869565	0.866667	0.928571
11	acure myocard infarction	8	0.984615	0.95	1	0.978261
12	periodontitis	9	0.904762	0.888889	0.911111	0.953488
13	ovarian cancer	9	1	1	1	1
14	copd	10	0.927536	0.916667	0.933333	0.954545

## Sheet: melanoma
	disease	PC	Accuracy	Specitivity	Sencitivity	Precision
1	lung cancer	10	0.522388	0.46875	0.571429	0.540541
2	control	10	0.866667	0.857143	0.885714	0.756098
3	multiple sclerosis	6	0.775862	0.742857	0.826087	0.678571
4	other pancreatic tumors and diseases	8	0.915663	0.942857	0.895833	0.955556
5	pancreatitis	5	0.863014	0.857143	0.868421	0.868421
6	pancreatic cancer ductal	8	0.9375	0.942857	0.933333	0.954545
7	tumor of stomach	7	0.916667	0.914286	0.923077	0.8
8	sarcoidosis	6	0.8875	0.828571	0.933333	0.875
9	wilms tumor	6	0.825	0.885714	0.4	0.333333
10	prostate cancer	5	0.741379	0.714286	0.782609	0.642857
11	acure myocard infarction	7	0.872727	0.95	0.828571	0.966667
12	periodontitis	8	0.981132	1	0.944444	1
13	ovarian cancer	9	1	1	1	1
14	copd	5	0.898305	0.916667	0.885714	0.939394

## Sheet: wilms tumor
	disease	PC	Accuracy	Specitivity	Sencitivity	Precision
1	lung cancer	10	0.72973	0.78125	0.4	0.222222
2	control	7	0.866667	0.885714	0.6	0.272727
3	multiple sclerosis	2	0.821429	0.826087	0.8	0.5
4	other pancreatic tumors and diseases	5	0.981132	0.979167	1	0.833333
5	pancreatitis	5	0.953488	0.973684	0.8	0.8
6	pancreatic cancer ductal	10	0.98	0.977778	1	0.833333
7	tumor of stomach	9	1	1	1	1
8	sarcoidosis	9	0.88	0.866667	1	0.454545
9	melanoma	6	0.825	0.885714	0.4	0.333333
10	prostate cancer	9	0.928571	0.956522	0.8	0.8
11	acure myocard infarction	7	1	1	1	1
12	periodontitis	8	0.695652	0.666667	0.8	0.4
13	ovarian cancer	6	0.95	0.933333	1	0.833333
14	copd	7	0.862069	0.916667	0.6	0.6

## Sheet: prostate cancer
	disease	PC	Accuracy	Specitivity	Sencitivity	Precision
1	lung cancer	7	0.745455	0.75	0.73913	0.68
2	control	5	0.806452	0.8	0.826087	0.575758
3	multiple sclerosis	5	0.956522	0.956522	0.956522	0.956522
4	other pancreatic tumors and diseases	8	0.929577	0.9375	0.913043	0.875
5	pancreatitis	10	0.901639	0.921053	0.869565	0.869565
6	pancreatic cancer ductal	8	0.941176	0.911111	1	0.851852
7	tumor of stomach	4	0.888889	0.913043	0.846154	0.846154
8	sarcoidosis	8	0.867647	0.869565	0.866667	0.928571
9	melanoma	5	0.741379	0.714286	0.782609	0.642857
10	wilms tumor	9	0.928571	0.956522	0.8	0.8
11	acure myocard infarction	5	0.906977	0.95	0.869565	0.952381
12	periodontitis	7	0.97561	1	0.956522	1
13	ovarian cancer	3	0.894737	0.866667	0.913043	0.913043
14	copd	10	0.723404	0.666667	0.782609	0.692308

[truncated: 5 more sheets: acure myocard infarction, periodontitis, ovarian cancer, copd, Sheet1]
