# Supplementary material for: Principal Component Analysis Based Feature Extraction Approach to Identify Circulating microRNA Biomarkers
Source: PLoS One. 2013 Jun 24;8(6):e66714. doi: 10.1371/journal.pone.0066714 (PMC3715582; doi:10.1371/journal.pone.0066714)
Supplement: Text S3 — R code. R code that generates simulation data used in this study. (R) [file pone.0066714.s009.r]

#Scinario I : D1=1, D2=D
#Scinario II : D1=D, D2=1
#Scinario III : D1=D_mu, D2=D_sigma
#x and y include that N miRNAs expression with M samples that belong to each of two categories, respectively.
N<-100
M<-100
N1 <- 10
D1 <- 1.0
D2 <- 1.0
x <- matrix(NA,ncol=M,nrow=N)
y <- x
for (i in 1:N1){
x[i,] <- rnorm(M,mean=runif(1)*D1,sd=runif(1)*D2) #Z3
y[i,] <- rnorm(M,mean=runif(1)*D1,sd=runif(1)*D2) #Z3
}
for (i in (N1+1):N){
x[i,] <- rnorm(M)
y[i,] <- rnorm(M)
}
